# Supplementary material for: Electron transport chain capacity expands yellow fever vaccine immunogenicity
Source: EMBO Mol Med. 2024 May 14;16(6):1310–23. doi: 10.1038/s44321-024-00065-7 (PMC11178804; doi:10.1038/s44321-024-00065-7)
Supplement: Supplementary file 2 — Source data Fig. 1 [file 44321_2024_65_MOESM2_ESM.zip › Figure 1/1A/EMM-2023-18723-V2_SourceDataForFigure1A.xlsx]

## Sheet: 1A_Info
Figure 1A information:
Log10 genome copies per mL of serum at Day 0, Day 3, Day 7, and Day 10 post-vaccination as measured by qRT-PCR. Columns represent data for each subject at the different timepoints.

## Sheet: Placebo
Day Post-vaccination	Placebo_1	Placebo_2	Placebo_3	Placebo_4	Placebo_5	Placebo_6	Placebo_7	Placebo_8	Placebo_9	Placebo_10	Placebo_11	Placebo_12
Day 0	1.79588	1.79588	1.79588	1.79588	1.79588	1.79588	1.79588	1.79588	1.79588	1.79588	1.79588	1.79588
Day 3	2.64801	1.79588	1.79588	1.79588	2.65079	1.79588	1.79588	2.62295	4.62796	1.79588	1.79588	1.79588
Day 7	2.6675	3.07129	2.65079	1.79588	2.94737	1.79588	1.79588	1.79588	2.978	3.55305	4.29658	2.7956
Day 10	1.79588	1.79588	1.79588	1.79588	1.79588	1.79588	1.79588	1.79588	2.63966	1.79588	2.91534	2.58396

## Sheet: Metformin
Day Post-vaccination	Metformin_1	Metformin_2	Metformin_3	Metformin_4	Metformin_5	Metformin_6	Metformin_7	Metformin_8	Metformin_9	Metformin_10	Metformin_11	Metformin_12	Metformin_13	Metformin_14
Day 0	1.79588	1.79588	1.79588	1.79588	1.79588	1.79588	1.79588	1.79588	1.79588	1.79588	1.79588	1.79588	1.79588	1.79588
Day 3	1.79588	3.17572	1.79588	1.79588	2.80952	1.79588	1.79588	1.79588	1.79588	2.68282	1.79588	2.14397	2.56864	1.79588
Day 7	3.26622	3.04901	2.6132	2.62016	2.51156	3.09496	1.79588	1.79588	1.79588	2.76218	3.17711	2.91256	2.99193	2.12726
Day 10	1.79588	1.79588	1.79588	1.79588	1.79588	1.79588	1.79588	1.79588	1.79588	1.79588	1.79588	1.79588	1.79588	1.79588
