# Supplementary material for: Electron transport chain capacity expands yellow fever vaccine immunogenicity
Source: EMBO Mol Med. 2024 May 14;16(6):1310–23. doi: 10.1038/s44321-024-00065-7 (PMC11178804; doi:10.1038/s44321-024-00065-7)
Supplement: Supplementary file 2 — Source data Fig. 1 [file 44321_2024_65_MOESM2_ESM.zip › Figure 1/1B/EMM-2023-18723-V2_SourceDataForFigure1B.xlsx]

## Sheet: 1B_info
Figure 1A information:
Comparison of Log10 genome copies per mL of serum at Day 3, Day 7, and Day 10 post-vaccination as measured by qRT-PCR. Columns represent data for each treatment arm, and each row is data from an individual subject

## Sheet: Day 3
Placebo	Metformin
Day 3	Day 3
2.64801	1.79588
1.79588	3.17572
1.79588	1.79588
1.79588	1.79588
2.65079	2.80952
1.79588	1.79588
1.79588	1.79588
2.62295	1.79588
4.62796	1.79588
1.79588	2.68282
1.79588	1.79588
1.79588	2.14397
	2.56864
	1.79588

## Sheet: Day 7
Placebo	Metformin
Day 7	Day 7
2.6675	3.26622
3.07129	3.04901
2.65079	2.6132
1.79588	2.62016
2.94737	2.51156
1.79588	3.09496
1.79588	1.79588
1.79588	1.79588
2.978	1.79588
3.55305	2.76218
4.29658	3.17711
2.7956	2.91256
	2.99193
	2.12726

## Sheet: Day 10
Placebo	Metformin
Day 10	Day 10
1.79588	1.79588
1.79588	1.79588
1.79588	1.79588
1.79588	1.79588
1.79588	1.79588
1.79588	1.79588
1.79588	1.79588
1.79588	1.79588
2.63966	1.79588
1.79588	1.79588
2.91534	1.79588
2.58396	1.79588
	1.79588
	1.79588
