# Supplementary material for: Electron transport chain capacity expands yellow fever vaccine immunogenicity
Source: EMBO Mol Med. 2024 May 14;16(6):1310–23. doi: 10.1038/s44321-024-00065-7 (PMC11178804; doi:10.1038/s44321-024-00065-7)
Supplement: Supplementary file 2 — Source data Fig. 1 [file 44321_2024_65_MOESM2_ESM.zip › Figure 1/1C/EMM-2023-18723-V2_SourceDataForFigure1C.xlsx]

## Sheet: Figure 1D info
Figure 1D information:
Comparison of Log2 PRNT50 titers at 1 month post-vaccination. Columns represent Placebo or Metformin groups with or without detectable viremia, and rows represents data from an individual subject.

## Sheet: Figure 1D
Placebo_Undetectable	Placebo_Detectable		Metformin_Undetectable	Metformin_Detectable
9.98442	12.9933		14.6298	13.3591
11.7048	10.3987		13.9516	13.2923
9.73894	14.3003		14.5519	10.1497
	14.5604			16.6218
	14.7978			12.0393
	15.1219			14.3703
	14.3884			14.1593
	13.8002			13.5089
	14.087			12.5627
				14.6457
				11.8757
