# Supplementary material for: Electron transport chain capacity expands yellow fever vaccine immunogenicity
Source: EMBO Mol Med. 2024 May 14;16(6):1310–23. doi: 10.1038/s44321-024-00065-7 (PMC11178804; doi:10.1038/s44321-024-00065-7)
Supplement: Supplementary file 3 — Source data Fig. 2 [file 44321_2024_65_MOESM3_ESM.zip]

Archive with 10 entries (5 files):
- Figure 2/
- Figure 2/.DS_Store
- Figure 2/2A/
- Figure 2/2A/EMM-2023-18723-V2_SourceDataForFigure2A.xlsx
- Figure 2/2B/
- Figure 2/2B/EMM-2023-18723-V2_SourceDataForFigure2B.xlsx
- Figure 2/2C/
- Figure 2/2C/EMM-2023-18723-V2_SourceDataForFigure2C.xlsx
- Figure 2/2D/
- Figure 2/2D/EMM-2023-18723-V2_SourceDataForFigure2D.xlsx
