# Supplementary material for: Electron transport chain capacity expands yellow fever vaccine immunogenicity
Source: EMBO Mol Med. 2024 May 14;16(6):1310–23. doi: 10.1038/s44321-024-00065-7 (PMC11178804; doi:10.1038/s44321-024-00065-7)
Supplement: Supplementary file 3 — Source data Fig. 2 [file 44321_2024_65_MOESM3_ESM.zip › Figure 2/2A/EMM-2023-18723-V2_SourceDataForFigure2A.xlsx]

## Sheet: Figure 2A info
Figure 2A information:
Correlation between YF17D viremia (area under the curve, AUC) versus Log2 PRNT50 titers in placebo treated subjects. Rows represent the viremia (AUC) and corresponding Log2 PRNT50 titers for each individual subject.

## Sheet: Figure 2A
Viremia (AUC)	Log2 PRNT50
17.96	9.98442
17.96	11.7048
17.96	9.73894
20.85	12.9933
20.95	10.3987
22.42	14.3003
22.64	14.5604
23.99	14.7978
24.11	15.1219
24.98	14.3884
28.39	13.8002
33.27	14.087
