# Supplementary material for: Electron transport chain capacity expands yellow fever vaccine immunogenicity
Source: EMBO Mol Med. 2024 May 14;16(6):1310–23. doi: 10.1038/s44321-024-00065-7 (PMC11178804; doi:10.1038/s44321-024-00065-7)
Supplement: Supplementary file 3 — Source data Fig. 2 [file 44321_2024_65_MOESM3_ESM.zip › Figure 2/2B/EMM-2023-18723-V2_SourceDataForFigure2B.xlsx]

## Sheet: Figure 2B information
Figure 2B information:
Correlation between YF17D viremia (area under the curve, AUC) versus Log2 PRNT50 titers in metformin treated subjects. Rows represent the viremia (AUC) and corresponding Log2 PRNT50 titers for each individual subject.

## Sheet: Figure 2B
Viremia (AUC)	Log2 PRNT50
17.96	14.5519
17.96	14.6298
17.96	13.9516
19.12	13.3591
20.82	13.2923
20.84	10.1497
22.51	16.6218
22.79	12.0393
23.09	14.3703
23.1	14.1593
24.01	13.5089
24.45	12.5627
24.85	14.6457
27.17	11.8757
