# Supplementary material for: Electron transport chain capacity expands yellow fever vaccine immunogenicity
Source: EMBO Mol Med. 2024 May 14;16(6):1310–23. doi: 10.1038/s44321-024-00065-7 (PMC11178804; doi:10.1038/s44321-024-00065-7)
Supplement: Supplementary file 3 — Source data Fig. 2 [file 44321_2024_65_MOESM3_ESM.zip › Figure 2/2C/EMM-2023-18723-V2_SourceDataForFigure2C.xlsx]

## Sheet: Figure 2C information
Figure 2C information:
Comparison of Log2 PRNT50 titers at one month post-vaccination in subjects with low or no viremia in the placebo and metformin groups.
Columns represent data from the Placebo or Metformin subgroups respectively, and rows represent data from each individual subject

## Sheet: Figure 2C
Placebo	Metformin
9.98442	14.6298
11.7048	13.9516
9.73894	14.5519
12.9933	13.3591
10.3987	13.2923
	10.1497
