# Supplementary material for: Electron transport chain capacity expands yellow fever vaccine immunogenicity
Source: EMBO Mol Med. 2024 May 14;16(6):1310–23. doi: 10.1038/s44321-024-00065-7 (PMC11178804; doi:10.1038/s44321-024-00065-7)
Supplement: Supplementary file 3 — Source data Fig. 2 [file 44321_2024_65_MOESM3_ESM.zip › Figure 2/2D/EMM-2023-18723-V2_SourceDataForFigure2D.xlsx]

## Sheet: Figure 2D information
Figure 2D information:
Comparison of Log2 PRNT50 titers at one month post-vaccination normalized against viremia AUC in subjects with low or no viremia in the placebo and metformin groups.
Columns represent data from the Placebo or Metformin subgroups respectively, and rows represent data from each individual subject

## Sheet: Figure 2D
Placebo	Metformin
1.6208	40.5616
5.3408	25.3504
1.3672	38.432
4.3488	12.0025
0.684237	5.4433
	0.608789
