# Supplementary material for: Electron transport chain capacity expands yellow fever vaccine immunogenicity
Source: EMBO Mol Med. 2024 May 14;16(6):1310–23. doi: 10.1038/s44321-024-00065-7 (PMC11178804; doi:10.1038/s44321-024-00065-7)
Supplement: Supplementary file 4 — Source data Fig. 3 [file 44321_2024_65_MOESM4_ESM.zip]

Archive with 8 entries (4 files):
- Figure 3/
- Figure 3/.DS_Store
- Figure 3/3B/
- Figure 3/3B/EMM-2023-18723-V2_SourceDataForFigure3B.xlsx
- Figure 3/3C/
- Figure 3/3C/EMM-2023-18723-V2_SourceDataForFigure3C.xlsx
- Figure 3/3D/
- Figure 3/3D/EMM-2023-18723-V2_SourceDataForFigure3D.xlsx
