# Supplementary material for: Electron transport chain capacity expands yellow fever vaccine immunogenicity
Source: EMBO Mol Med. 2024 May 14;16(6):1310–23. doi: 10.1038/s44321-024-00065-7 (PMC11178804; doi:10.1038/s44321-024-00065-7)
Supplement: Supplementary file 4 — Source data Fig. 3 [file 44321_2024_65_MOESM4_ESM.zip › Figure 3/3B/EMM-2023-18723-V2_SourceDataForFigure3B.xlsx]

## Sheet: Figure 3B information
Figure 3B information:
Number of mitochondrial leading edge genes from significantly enriched pathways identified in Figure 3A at D0, D1, and D3 post-vaccintion.
Columns represent data either from the Placebo or Metformin groups. Rows represents the number of upregulated genes at each timepoint.

## Sheet: Figure 3B
Day post-vaccination	Placebo	Metformin
D0	2	16
D1	1	40
D3	1	86
D7	77	43
D10	36	84
