# Supplementary material for: Electron transport chain capacity expands yellow fever vaccine immunogenicity
Source: EMBO Mol Med. 2024 May 14;16(6):1310–23. doi: 10.1038/s44321-024-00065-7 (PMC11178804; doi:10.1038/s44321-024-00065-7)
Supplement: Supplementary file 4 — Source data Fig. 3 [file 44321_2024_65_MOESM4_ESM.zip › Figure 3/3D/EMM-2023-18723-V2_SourceDataForFigure3D.xlsx]

## Sheet: Figure 3D information
Figure 3D information:
Mean Log2 expression counts of 23 immunoglobulin genes in placebo and metformin treated subjects with low or no viremia.
Columns represent data at Day 3, Day 7, and Day 10 post-vaccination. Rows represent the mean log2 expression count for an individual subject.

## Sheet: Placebo
Placebo_Day 3	Placebo_Day 7	Placebo_Day 10
9.26726	12.8601	12.8148
10.3412	10.4761	10.5259
11.1703	10.3345	11.4648
9.57053	10.4095	10.8258
9.40445	10.3532	10.4803

## Sheet: Metformin
Metformin_Day 3	Metformin_Day 7	Metformin_Day 10
10.1002	10.4485	11.7385
10.7268	10.3149	11.7464
11.5773	11.2391	11.8414
10.5952	9.89051	10.8572
13.7026	13.0933	13.5684
