# Supplementary material for: Electron transport chain capacity expands yellow fever vaccine immunogenicity
Source: EMBO Mol Med. 2024 May 14;16(6):1310–23. doi: 10.1038/s44321-024-00065-7 (PMC11178804; doi:10.1038/s44321-024-00065-7)
Supplement: Supplementary file 5 — Source data Fig. 4 [file 44321_2024_65_MOESM5_ESM.zip]

Archive with 6 entries (3 files):
- Figure 4/
- Figure 4/.DS_Store
- Figure 4/4A/
- Figure 4/4A/EMM-2023-18723-V2_SourceDataForFigure4A.xlsx
- Figure 4/4B/
- Figure 4/4B/EMM-2023-18723-V2_SourceDataForFigure4B.xlsx
