# Supplementary material for: Electron transport chain capacity expands yellow fever vaccine immunogenicity
Source: EMBO Mol Med. 2024 May 14;16(6):1310–23. doi: 10.1038/s44321-024-00065-7 (PMC11178804; doi:10.1038/s44321-024-00065-7)
Supplement: Supplementary file 5 — Source data Fig. 4 [file 44321_2024_65_MOESM5_ESM.zip › Figure 4/4A/EMM-2023-18723-V2_SourceDataForFigure4A.xlsx]

## Sheet: Figure 4A information
Figure 4A information:
Plasma concentrations of pyruvate and lactate in the placebo and metformin subgroups at Day 3 and Day 7 post-vaccination.
Data is presented as Log2 transformed arbitrary units (A.U.).
Columns represent data from either Day 3 or Day 7 post-vaccination. Each row represent paired data from the same subject. Empty cells indicate that data for that timepoint is not available.

## Sheet: Pyruvate_Placebo
Placebo_Pyruvate_D3	Placebo_Pyruvate_D7
15.3223	15.1167
15.5136	14.0748
15.454	15.1029
15.7299	15.2582
15.6519	14.3067

## Sheet: Pyruvate_Metformin
Metformin_Pyruvate_D3	Metformin_Pyruvate_D7
15.2767	15.8688
	15.8422
15.3906	14.3166
15.6415
15.1364	15.0115
15.0479	14.8199

## Sheet: Lactate_Placebo
Placebo_Lactate_D3	Placebo_Lactate_D7
21.0773	20.8844
21.3637	19.7308
21.6089	20.89
21.1657	20.6585
21.0361	20.1352

## Sheet: Lactate_Metformin
Metformin_Lactate_D3	Metformin_Lactate_D7
21.1801	22.5533
	21.5111
21.1486	19.5973
22.365
20.9137	20.3917
20.4439	20.1361
