# Supplementary material for: Electron transport chain capacity expands yellow fever vaccine immunogenicity
Source: EMBO Mol Med. 2024 May 14;16(6):1310–23. doi: 10.1038/s44321-024-00065-7 (PMC11178804; doi:10.1038/s44321-024-00065-7)
Supplement: Supplementary file 5 — Source data Fig. 4 [file 44321_2024_65_MOESM5_ESM.zip › Figure 4/4B/EMM-2023-18723-V2_SourceDataForFigure4B.xlsx]

## Sheet: Figure 4B information
Figure 4B information:
Plasma concentrations of citrate, isocitrate, ketoglutarate, succinate, fumarate, malate, and oxaloacetate in the placebo and metformin subgroups at Day 3 and Day 7 post-vaccination.
Data is presented as Log2 transformed arbitrary units (A.U.).
Columns represent data from either Day 3 or Day 7 post-vaccination. Each row represent paired data from the same subject. Empty cells indicate that data for that timepoint is not available.

## Sheet: Placebo_Citrate
Placebo_Citrate_D3	Placebo_Citrate_D7
22.4413	21.995
22.5972	21.5927
22.285	22.1881
22.2122	21.7043
22.0308	21.3365

## Sheet: Metformin_Citrate
Metformin_Citrate_D3	Metformin_Citrate_D7
22.5943	22.2996
22.4202	22.3194
22.2377	20.6361
22.0709
22.2829	22.1342
22.3939	22.1821

## Sheet: Placebo_Isocitrate
Placebo_Isocitrate_D3	Placebo_Isocitrate_D7
20.7978	20.3151
21.0559	19.8446
20.6163	20.557
20.5667	19.9451
20.3206	19.5943

## Sheet: Metformin_Isocitrate
Metformin_Isocitrate_D3	Metformin_Isocitrate_D7
20.9643	20.5895
20.8136	20.6039
20.619	18.797
20.3789
20.6498	20.5255
20.7839	20.4754

## Sheet: Placebo_Ketoglutarate
Placebo_Ketoglutarate_D3	Placebo_Ketoglutarate_D7
19.9088	19.3333
19.4259	18.2898
19.1718	19.393
19.4936	19.1129
19.8831	19.048

## Sheet: Metformin_Ketoglutarate
Metformin_Ketoglutarate_D3	Metformin_Ketoglutarate_D7
19.0219	19.2457
19.3691	19.5804
19.1507	17.7083
19.7087
19.2431	19.1872
19.0921	19.0867

## Sheet: Placebo_Succinate
Placebo_Succinate_D3	Placebo_Succinate_D7
21.9845	21.6916
21.5479	20.2075
21.5091	21.0818
21.3784	20.6022
20.3338	20.725

## Sheet: Metformin_Succinate
Metformin_Succinate_D3	Metformin_Succinate_D7
21.0157	20.8759
21.2406	21.0613
21.1543	19.3745
22.5425
21.5332	21.2817
21.5041	21.2958

## Sheet: Placebo_Fumarate
Placebo_Fumarate_D3	Placebo_Fumarate_D7
16.4505	15.959
16.3479	15.3816
16.0177	16.1652
16.0086	15.6997
16.4588	15.5336

[truncated: 5 more sheets: Metformin_Fumarate, Placebo_Malate, Metformin_Malate, Placebo_Oxaloacetate, Metformin_Oxaloacetate]
