# Supplementary material for: Electron transport chain capacity expands yellow fever vaccine immunogenicity
Source: EMBO Mol Med. 2024 May 14;16(6):1310–23. doi: 10.1038/s44321-024-00065-7 (PMC11178804; doi:10.1038/s44321-024-00065-7)
Supplement: Supplementary file 6 — Source data Fig. 5 [file 44321_2024_65_MOESM6_ESM.zip]

Archive with 8 entries (4 files):
- Figure 5/
- Figure 5/.DS_Store
- Figure 5/5B/
- Figure 5/5B/EMM-2023-18723-V2_SourceDataForFigure5B.xlsx
- Figure 5/5C/
- Figure 5/5C/EMM-2023-18723-V2_SourceDataForFigure5C.xlsx
- Figure 5/5D/
- Figure 5/5D/EMM-2023-18723-V2_SourceDataForFigure5D.xlsx
