# Supplementary material for: Electron transport chain capacity expands yellow fever vaccine immunogenicity
Source: EMBO Mol Med. 2024 May 14;16(6):1310–23. doi: 10.1038/s44321-024-00065-7 (PMC11178804; doi:10.1038/s44321-024-00065-7)
Supplement: Supplementary file 6 — Source data Fig. 5 [file 44321_2024_65_MOESM6_ESM.zip › Figure 5/5B/EMM-2023-18723-V2_SourceDataForFigure5B.xlsx]

## Sheet: Figure 5B info
Figure 5B information:
Number of mice that seroconverted following vaccination with 10^4 PFU of YF17D
Data is represented as a contingency table, with rows representing the treatment groups and columns representing the outcome

## Sheet: Figure 5B
	Seropositive	Seronegative
Untreated	1	4
Metformin D3	5	0
Metformin D10	1	4
