# Supplementary material for: Electron transport chain capacity expands yellow fever vaccine immunogenicity
Source: EMBO Mol Med. 2024 May 14;16(6):1310–23. doi: 10.1038/s44321-024-00065-7 (PMC11178804; doi:10.1038/s44321-024-00065-7)
Supplement: Supplementary file 6 — Source data Fig. 5 [file 44321_2024_65_MOESM6_ESM.zip › Figure 5/5C/EMM-2023-18723-V2_SourceDataForFigure5C.xlsx]

## Sheet: Figure 5C info
Figure 5C information:
Comparion of Log2 PRNT50 titers at 21 days post-vaccination in C57BL/6 mice.
Columns represent mice that were either untreated, treated with metformin until D3 post-vaccination, or treated with metformin until D10 post-vaccination
Rows represent data from an individual mouse.

## Sheet: Figure 5C
Untreated	Metformin D3	Metformin D10
0	2.10037	0
0	0.69897	0
1.11394	1.23045	0
0	1.14613	1.66276
0	0.477121	0
