# Supplementary material for: Electron transport chain capacity expands yellow fever vaccine immunogenicity
Source: EMBO Mol Med. 2024 May 14;16(6):1310–23. doi: 10.1038/s44321-024-00065-7 (PMC11178804; doi:10.1038/s44321-024-00065-7)
Supplement: Supplementary file 6 — Source data Fig. 5 [file 44321_2024_65_MOESM6_ESM.zip › Figure 5/5D/EMM-2023-18723-V2_SourceDataForFigure5D.xlsx]

## Sheet: Figure 5D info
Figure 5D information:
Comparion of Log2 PRNT50 titers at 21 days post-vaccination in C57BL/6 mice vaccinated with 10^5 PFU of YF17D
Columns represent mice that were either untreated, treated with metformin until D3 post-vaccination, or treated with metformin until D10 post-vaccination
Rows represent data from an individual mouse.

## Sheet: Figure 5D
Untreated	Metformin D3	Metformin D10
2.25503	0	0
2.47056	1.45849	0
2.56773	2.70217	2.55654
1.96421	1.88981	1.7614
1.91094	1.32346	1.90849
